# Supplementary material for: Idiomarina aminovorans sp. nov., a halophilic bacterium isolated from the Llamara salt pan in the Atacama Desert of northern Chile
Source: Extremophiles. 2025 Jul 21;29(2):31. doi: 10.1007/s00792-025-01399-x (PMC12279604; doi:10.1007/s00792-025-01399-x)
Supplement: Supplementary file 1 — Supplementary file1 (XLSX 17 KB) [file 792_2025_1399_MOESM1_ESM.xlsx]

## Sheet: Table S1
	Table S1 Complete metabolic pathways reconstructed from the genomes of strain ATCH4 and related type species; 0, absent; 1, present
	Carbohydrate metabolism	ATCH4	I. abyssalis KMM 227	I. loihiensis L2TR	I. ramblicola R22	I. piscisalis TPS4-2	I. zobellii KMM 231	Idiomarina fontislapidosi F23	Idiomarina aquatica SN-14	Idiomarina baltica OS145
	M00001 Glycolysis (Embden-Meyerhof pathway), glucose => pyruvate	0	0	0	1	0	1	1	1	1
	M00002 Glycolysis, core module involving three-carbon compounds	1	1	1	1	1	1	1	1	1
	M00003 Gluconeogenesis, oxaloacetate => fructose-6P	1	1	1	1	1	1	1	1	1
	M00307 Pyruvate oxidation, pyruvate => acetyl-CoA	1	1	1	1	1	1	1	1	1
	M00009 Citrate cycle (TCA cycle, Krebs cycle)	1	1	1	1	1	1	1	1	1
	M00010 Citrate cycle, first carbon oxidation, oxaloacetate => 2-oxoglutarate	1	1	1	1	1	1	1	1	1
	M00011 Citrate cycle, second carbon oxidation, 2-oxoglutarate => oxaloacetate	1	1	1	1	1	1	1	1	1
	M00005 PRPP biosynthesis, ribose 5P => PRPP	1	1	1	1	1	1	1	1	1
	M00008 Entner-Doudoroff pathway, glucose-6P => glyceraldehyde-3P + pyruvate	0	0	0	1	0	1	1	1	1
	M00012 Glyoxylate cycle	1	1	1	1	1	1	1	1	1
	M00982 Methylcitrate cycle	1	1	1	1	1	1	1	1	1
	Energy metabolism
	M00149 Succinate dehydrogenase, prokaryotes	1	1	1	1	1	1	1	1	1
	M00151 Cytochrome bc1 complex respiratory unit	1	1	1	1	1	1	1	1	1
	M00155 Cytochrome c oxidase, prokaryotes	1	1	1	1	1	1	1	1	1
	M00156 Cytochrome c oxidase, cbb3-type	1	1	1	1	1	1	1	1	1
	M00157 F-type ATPase, prokaryotes and chloroplasts	1	1	1	1	1	1	1	1	1
	Lipid metabolism
	M00082 Fatty acid biosynthesis, initiation	1	1	1	1	1	1	1	1	0
	M00083 Fatty acid biosynthesis, elongation	1	1	1	1	1	1	1	1	1
	M00086 beta-Oxidation, acyl-CoA synthesis	1	1	1	1	1	1	1	1	1
	M00087 beta-Oxidation	1	1	1	1	1	1	1	1	1
	M00093 Phosphatidylethanolamine (PE) biosynthesis, PA => PS => PE	1	1	1	1	1	1	1	1	1
	Nucleotide metabolism
	M00048 De novo purine biosynthesis, PRPP + glutamine => IMP	1	1	1	1	1	1	1	1	1
	M00049 Adenine ribonucleotide biosynthesis, IMP => ADP,ATP	1	1	1	1	1	1	1	1	1
	M00050 Guanine ribonucleotide biosynthesis, IMP => GDP,GTP	1	1	1	1	1	1	1	1	1
	M00053 Deoxyribonucleotide biosynthesis, ADP/GDP/CDP/UDP => dATP/dGTP/dCTP/dUTP	1	1	1	1	1	1	1	1	1
	M00052 Pyrimidine ribonucleotide biosynthesis, UMP => UDP/UTP,CDP/CTP	1	1	1	1	1	1	1	1	1
	M00938 Pyrimidine deoxyribonucleotide biosynthesis, UDP => dTTP	1	1	1	1	1	1	1	0	1
	Amino acid metabolism
	M00020 Serine biosynthesis, glycerate-3P => serine	1	1	1	1	1	1	1	1	1
	M00018 Threonine biosynthesis, aspartate => homoserine => threonine	1	0	0	0	0	0	0	0	0
	M00621 Glycine cleavage system	1	1	1	1	1	1	1	1	1
	M00555 Betaine biosynthesis, choline => betaine	1	1	0	1	0	0	0	0	0
	M00021 Cysteine biosynthesis, serine => cysteine	1	1	1	1	1	1	1	1	1
	M00338 Cysteine biosynthesis, homocysteine + serine => cysteine	1	1	1	1	1	1	1	1	1
	M00035 Methionine degradation	0	1	1	0	0	0	1	0	1
	M00036 Leucine degradation, leucine => acetoacetate + acetyl-CoA	1	1	1	1	1	1	1	1	1
	M00016 Lysine biosynthesis, succinyl-DAP pathway, aspartate => lysine	1	1	1	1	1	1	1	1	1
	M00028 Ornithine biosynthesis, glutamate => ornithine	1	1	1	1	1	1	1	1	1
	M00844 Arginine biosynthesis, ornithine => arginine	1	1	1	1	1	1	1	1	1
	M00015 Proline biosynthesis, glutamate => proline	1	1	1	1	1	1	1	1	1
	M00970 Proline degradation, proline => glutamate	1	1	1	1	1	1	1	1	1
	M00026 Histidine biosynthesis, PRPP => histidine	1	1	1	1	1	1	1	1	1
	M00045 Histidine degradation, histidine => N-formiminoglutamate => glutamate	1	1	1	1	1	1	1	1	1
	M00022 Shikimate pathway, phosphoenolpyruvate + erythrose-4P => chorismate	1	1	1	1	1	1	1	1	1
	M00023 Tryptophan biosynthesis, chorismate => tryptophan	1	1	1	1	1	1	1	1	1
	M00118 Glutathione biosynthesis, glutamate => glutathione	1	1	1	1	1	1	1	1	1
	Glycan metabolism
	M00549 Nucleotide sugar biosynthesis	0	0	0	1	0	1	1	1	1
	M00909 UDP-N-acetyl-D-glucosamine biosynthesis	0	0	0	1	0	1	1	1	1
	M00063 CMP-3-deoxy-D-manno-octulosonate biosynthesis, ribulose-5P => CMP-KDO	1	1	1	1	1	1	1	1	1
	M00793 dTDP-L-rhamnose biosynthesis	0	1	0	1	1	0	1	1	0
	Cofactor and vitamin metabolism
	M00127 Thiamine biosynthesis, prokaryotes, AIR (+ DXP/tyrosine) => TMP/TPP	1	1	1	1	1	1	0	1	0
	M00125 Riboflavin biosynthesis, plants and bacteria, GTP => riboflavin/FMN/FAD	1	1	1	1	1	1	1	1	1
	M00124 Pyridoxal-P biosynthesis, erythrose-4P => pyridoxal-P	1	1	1	1	1	1	1	1	1
	M00115 NAD biosynthesis, aspartate => quinolinate => NAD	1	1	1	1	1	1	1	1	1
	M00120 Coenzyme A biosynthesis, pantothenate => CoA	1	1	1	1	1	1	1	1	1
	M00123 Biotin biosynthesis, pimeloyl-ACP/CoA => biotin	1	1	1	1	1	1	1	1	1
	M00881 Lipoic acid biosynthesis, plants and bacteria, octanoyl-ACP => dihydrolipoyl-E2/H	1	1	1	1	1	1	1	1	1
	M00126 Tetrahydrofolate biosynthesis, GTP => THF	1	1	1	1	1	1	1	1	0
	M00880 Molybdenum cofactor biosynthesis, GTP => molybdenum cofactor	0	1	0	0	0	0	0	1	0
	M00121 Heme biosynthesis, plants and bacteria, glutamate => heme	1	1	1	1	0	0	1	1	1
	M00117 Ubiquinone biosynthesis, prokaryotes, chorismate (+ polyprenyl-PP) => ubiquinol	1	1	1	1	1	1	1	1	1
	M00989 Ubiquinone biosynthesis, O2-independent	0	1	1	0	0	0	0	1	0
	Biosynthesis of terpenoids and polyketides
	M00096 C5 isoprenoid biosynthesis, non-mevalonate pathway	1	0	0	0	0	0	0	0	0
	M00364 C10-C20 isoprenoid biosynthesis, bacteria	1	0	0	0	0	0	0	0	0

## Sheet: Table S2
	Table S2 Genes reported to be linked to halophilicity recovered from the genome of strain ATCH4
	Gene	KO number	Protein
	betA	K00108	choline dehydrogenase [EC:1.1.99.1]
	betB	K00130	betaine-aldehyde dehydrogenase [EC:1.2.1.8]
	betT	K02168	choline/glycine/proline betaine transport protein
	glnA	K01915	glutamine synthetase [EC:6.3.1.2]
	gltB	K00265	glutamate synthase (NADPH) large chain [EC:1.4.1.13]
	gltD	K00266	glutamate synthase (NADPH) small chain [EC:1.4.1.13]
	mscS	K03442	small conductance mechanosensitive channel
	natA	K09697	sodium transport system ATP-binding protein [EC:7.2.2.4]
	natB	K09697	sodium transport system ATP-binding protein [EC:7.2.2.4]
	nhaC	K03315	Na+:H+ antiporter, NhaC family
	opuD	K05020	glycine betaine transporter
	proA	K00147	glutamate-5-semialdehyde dehydrogenase [EC:1.2.1.41]
	proB	K00931	glutamate 5-kinase [EC:2.7.2.11]
	proC	K00286	pyrroline-5-carboxylate reductase [EC:1.5.1.2]
	trkA	K03499	trk/ktr system potassium uptake protein
	trkH	K03498	trk/ktr system potassium uptake protein
